# Supplementary material for: Efficacy and Safety of Cabotegravir–Rilpivirine in PLWH: A Real-World Study
Source: Viruses. 2025 Oct 24;17(11):1417. doi: 10.3390/v17111417 (PMC12656754; doi:10.3390/v17111417)
Supplement: Supplementary file 1 [file viruses-17-01417-s001.zip]

Archive with 1 entries (1 files):
- viruses-3935506-supplementary.pdf
